# Supplementary material for: Microbial Community Structure, Diversity, and Succession During Decomposition of Kiwifruit Litters with Different Qualities
Source: Microorganisms. 2024 Dec 4;12(12):2498. doi: 10.3390/microorganisms12122498 (PMC11727838; doi:10.3390/microorganisms12122498)
Supplement: Supplementary file 1 [file microorganisms-12-02498-s001.zip]

Archive with 2 entries (2 files):
- Origin data.xlsx
- Supplementary Material.pdf
