# Supplementary material for: Microbial Community Structure, Diversity, and Succession During Decomposition of Kiwifruit Litters with Different Qualities
Source: Microorganisms. 2024 Dec 4;12(12):2498. doi: 10.3390/microorganisms12122498 (PMC11727838; doi:10.3390/microorganisms12122498)
Supplement: Supplementary file 1 [file microorganisms-12-02498-s001.zip › Origin data.xlsx]

## Sheet: Figure 1
Decomposition time (d)	Daily mean temperature (℃)	Daily precipitation (mm)
1	26	0
2	25.5	0
3	25.5	6.15
4	24	127.97
5	24	154.51
6	25.5	28.87
7	26	3.08
8	27.5	36.73
9	29	0
10	29	0
11	31	0
12	30.5	0
13	30	0
14	28.5	0
15	25.5	1.73
16	27	59.12
17	29	0
18	28.5	4.67
19	29	2.19
20	28.5	55.56
21	26.5	120.9
22	29	18.65
23	29	13.52
24	29.5	0
25	30	0
26	30.5	0
27	31	0
28	31.5	0
29	31	0
30	31.5	0
31	31.5	0
32	31.5	0
33	30	31.28
34	28.5	9.8
35	28.5	93.73
36	31	0
37	31.5	0
38	31.5	0
39	31.5	0
40	31.5	0
41	31.5	0
42	32	0
43	32.5	0
44	32.5	0
45	30.5	35.74
46	28.5	0
47	29.5	0
48	30.5	0.05
49	31	0
50	31	0
51	31	0
52	31.5	0
53	31	0
54	31.5	0
55	31.5	0
56	32	0
57	31.5	0
58	31.5	0
59	31.5	0
60	31.5	0
61	32	0
62	32	0
63	32.5	1.28
64	32.5	0
65	32.5	0
66	33	0
67	32.5	0
68	32.5	0
69	32.5	0
70	33	0
71	32	0
72	32	0
73	31.5	0
74	31.5	0
75	31	0.18
76	32	18.73
77	27.5	0
78	26	0
79	24.5	0
80	26	0
81	25.5	0
82	25.5	0
83	27.5	0
84	27	0
85	28.5	0
86	29	0
87	29	0
88	27.5	0
89	27.5	0
90	27.5	0

## Sheet: Figure 2
Relative Abundance (%)	HYIP	HYEP	HYMP	HYLP	JYIP	JYEP	JYMP	JYLP		Relative Abundance (%)	HYIP	HYEP	HYMP	HYLP	JYIP	JYEP	JYMP	JYLP
Ascomycota	0.854648	0.79745	0.839415	0.816957	0.737816	0.780103	0.772451	0.78808		Proteobacteria	0.364638	0.434454	0.386488	0.378674	0.378357	0.427108	0.374975	0.35839
Basidiomycota	0.0251058	0.0267849	0.0271051	0.0877635	0.179093	0.0876651	0.115015	0.107802		Actinobacteria	0.208709	0.169453	0.19194	0.20794	0.247502	0.195665	0.169218	0.176151
Mortierellomycota	0.0103189	0.0109247	0.00615733	0.00408576	0.00928779	0.0176206	0.0200634	0.0235431		Acidobacteria	0.200964	0.16173	0.174803	0.164662	0.16193	0.153815	0.194259	0.186782
Chytridiomycota	0.00162643	0.00164845	0.0041284	0.00170163	0.00686238	0.00376365	0.00819562	0.00602383		Chloroflexi	0.057792	0.0695428	0.0837994	0.0840606	0.0707438	0.0682167	0.0944548	0.104287
Rozellomycota	0.00250867	0.00115932	0.00049969	0.00021703	0.0004189	0.00116171	0.00124793	0.00054093		Gemmatimonadetes	0.0365027	0.040148	0.0486049	0.0474123	0.0262358	0.0282967	0.0372876	0.040499
Olpidiomycota	0.00247984	0.00016114	0.00014985	0.00015666	0.00018508	0.00015718	0.0004668	0.00047092		Bacteroidetes	0.045753	0.0424228	0.030627	0.030639	0.0387473	0.050416	0.0351857	0.0253429
Zoopagomycota	0.00057676	0.00038958	0.00019187	0.00018859	0.00062102	0.00016875	0.00046903	0.00097182		Firmicutes	0.0223669	0.0114867	0.0143097	0.0186009	0.0189404	0.0164138	0.0135208	0.0171244
Mucoromycota	0.0003768	5.255e-05	0.00012633	5.887e-05	0.00029518	0.00019633	0.00039266	0.0009811		Planctomycetes	0.0131528	0.0134358	0.0121827	0.0117895	0.00986759	0.0080179	0.00984373	0.0140138
Basidiobolomycota	0	5.431e-05	0.00015989	4.086e-05	0	1.398e-05	7.59e-05	0.00043801		Verrucomicrobia	0.0122294	0.0127568	0.013502	0.0130676	0.00991423	0.0121549	0.00936125	0.00845862
Aphelidiomycota	5.63e-06	8.303e-05	5.441e-05	1.211e-05	7.051e-05	5.308e-05	0.00010251	8.293e-05		Nitrospirae	0.00745134	0.0117184	0.0108203	0.00773486	0.00638141	0.00730662	0.0116699	0.0124398
Others	0.102353	0.161292	0.122012	0.0888179	0.0653498	0.109097	0.0815199	0.0710655		Others	0.0304403	0.0328523	0.0329235	0.0354191	0.0313806	0.0325893	0.0502246	0.0565114
Humicola	0.125299	0.0583883	0.0710033	0.0711318	0.320203	0.187379	0.246024	0.212395		Subgroup_6	0.104008	0.0738903	0.0830344	0.0525333	0.0987801	0.0836515	0.0970059	0.0823544
Lophotrichus	0.190491	0.13605	0.130113	0.110839	0.0262899	0.229915	0.070525	0.0666975		SC-I-84	0.0268439	0.0366459	0.0262896	0.026559	0.0155119	0.0211788	0.0115053	0.00751852
Acaulium	0.0729285	0.128871	0.0986914	0.0999503	0.0367856	0.105634	0.0769578	0.0531734		Sphingomonas	0.0217658	0.0361211	0.021656	0.0264264	0.0160443	0.0305435	0.0123258	0.00650676
Fusarium	0.0681929	0.110115	0.0973978	0.098101	0.0772173	0.0447425	0.0668083	0.0823159		Haliangium	0.0174807	0.0195792	0.0278121	0.0194615	0.0108362	0.00850379	0.0158344	0.0219633
Botryotrichum	0.107022	0.079429	0.0785378	0.0482194	0.0277188	0.0336648	0.0146196	0.0142075		KD4-96	0.0161366	0.0168119	0.0197183	0.0158277	0.0150842	0.0142746	0.0201521	0.0216148
Acremonium	0.0244647	0.017914	0.0393087	0.0454185	0.0541301	0.0246546	0.0398208	0.0657107		Bradyrhizobium	0.017269	0.0168729	0.0144226	0.0144271	0.0169748	0.0141509	0.0127549	0.0116782
Tausonia	0.0096944	0.00753814	0.00764811	0.00743728	0.0874286	0.0274368	0.0777976	0.0696004		SBR1031	0.00499612	0.0034185	0.00473331	0.00441993	0.0152043	0.0123061	0.0236488	0.0299647
Ascobolus	0.00344994	0.0268336	0.0394387	0.0449552	0.00107583	0.00201227	0.0114671	0.0265544		Gemmatimonas	0.0102659	0.0177947	0.0213956	0.0193033	0.00598582	0.00599213	0.00731348	0.00735946
Apiotrichum	0.00017532	0.00012098	0.00019213	6.625e-05	0.0676676	0.0473256	0.0202571	0.0170823		Ellin6067	0.00767618	0.0127052	0.0127434	0.00974769	0.00962547	0.01556	0.0162364	0.00894386
Aspergillus	0.0050058	0.0139248	0.0320014	0.0282368	0.00560747	0.0053912	0.0146071	0.0182594		Subgroup_17	0.0103361	0.00644884	0.00601598	0.00155099	0.0167771	0.0123561	0.0192789	0.018947
Others	0.393276	0.420816	0.405668	0.445644	0.295876	0.291844	0.361116	0.374003		Others	0.763221	0.759711	0.762179	0.809743	0.779176	0.781483	0.763944	0.783149
